# Supplementary material for: Reliability of two different measuring techniques with computer tomography for penetration and distribution of cement in the proximal tibia after total knee arthroplasty
Source: BMC Musculoskelet Disord. 2020 Jun 12;21:374. doi: 10.1186/s12891-020-03390-3 (PMC7291566; doi:10.1186/s12891-020-03390-3)
Supplement: Supplementary file 1 — Additional file 1. [file 12891_2020_3390_MOESM1_ESM.zip]

Archive with 7 entries (7 files):
- CalculateCementR4.pdf
- FileOpenerR4.pdf
- imtool3DR4.pdf
- Matlab SOP defR4.docx
- postcalibration3DIMtoolR4.pdf
- postcalibrationBaseplateR4.pdf
- ROIcontourR4.pdf
